# Supplementary material for: Mechanical Egg Activation and Rearing of First Instar Larvae of Sirex noctilio (Hymenoptera: Siricidae)
Source: Insects. 2023 Dec 7;14(12):931. doi: 10.3390/insects14120931 (PMC10744079; doi:10.3390/insects14120931)
Supplement: Supplementary file 1 [file insects-14-00931-s001.zip]

Archive with 1 entries (1 files):
- insects-2705308-supplementary.pdf
